# Supplementary material for: Taurasi DOCG Wines from the Campania Region: A Pilot Study with an AI Approach on a Local Grape Cultivar
Source: Metabolites. 2025 Nov 6;15(11):725. doi: 10.3390/metabo15110725 (PMC12654730; doi:10.3390/metabo15110725)
Supplement: Supplementary file 1 [file metabolites-15-00725-s001.zip]

Archive with 1 entries (1 files):
- metabolites-3906248-supplementary.pdf
